# Supplementary material for: Fusion Protein of RBP and Albumin Domain III Reduces Lung Fibrosis by Inactivating Lung Stellate Cells
Source: Biomedicines. 2023 Jul 16;11(7):2007. doi: 10.3390/biomedicines11072007 (PMC10377390; doi:10.3390/biomedicines11072007)
Supplement: Supplementary file 1 [file biomedicines-11-02007-s001.zip]

Archive with 1 entries (1 files):
- biomedicines-2493355-supplementary.pdf
